# Supplementary material for: Stepwise Approach for Tracing the Geographical Origins of the Manila Clam Ruditapes philippinarum Using Dual-Element Isotopes and Carbon Isotopes of Fatty Acids
Source: Foods. 2022 Jul 1;11(13):1965. doi: 10.3390/foods11131965 (PMC9265916; doi:10.3390/foods11131965)
Supplement: Supplementary file 1 [file foods-11-01965-s001.zip]

Archive with 1 entries (1 files):
- foods-1740373-supplementary.pdf
